# Supplementary material for: A Portion of the Apomixis Locus of Paspalum Simplex is Microsyntenic with an Unstable Chromosome Segment Highly Conserved Among Poaceae
Source: Sci Rep. 2019 Mar 1;9:3271. doi: 10.1038/s41598-019-39649-6 (PMC6397161; doi:10.1038/s41598-019-39649-6)
Supplement: Supplementary file 2 — Dataset 1 [file 41598_2019_39649_MOESM2_ESM.xlsx]

## Sheet: Foglio1
A PORTION OF THE APOMIXIS LOCUS OF PASPALUM SIMPLEX IS MICROSYNTENIC WITH AN UNSTABLE CHROMOSOME SEGMENT HIGHLY CONSERVED AMONG POACEAE
Giulio Galla
Lorena A. Siena
Juan Pablo A. Ortiz
Helmut Baumlein
Gianni Barcaccia
Silvina C. Pessino
Michele Bellucci
Fulvio Pupilli

## Sheet: Foglio2
Table S1. Annotation for repetitive elements of contigs contained in apomixis linked BACs. Repeats fragmented by insertions or deletions
and indicated by the same ID, have been counted as one element. An asterisk indicates that there is an an higher-scoring match whose
domain partly (<80%) includes the domain of this match
Query sequence	ID	Position of match in query		Strand	Matching repeat in query	Repeat class/family		Smith-Waterman
		start	end					score
PS127F06_c1	1	1	33	+	(AG)n	Simple_repeat		38
"	2	212	897	-	Helitron2_ZM	RC/Helitron		973
"	3	1093	1563	-	Helitron1_ZM	RC/Helitron		793
"	4	1877	2162	-	Helitron2_ZM	RC/Helitron		279
"	4	2404	2528	-	Helitron2_ZM	RC/Helitron		387
"	4	2653	3124	-	Helitron2_ZM	RC/Helitron		1170
"	2	3757	4045	-	Helitron-5_ZM	RC/Helitron		487
"	5	4668	5074	-	Helitron1_ZM	RC/Helitron		662
"	6	12886	12977	+	(CTCCT)n	Simple_repeat		17
"	7	14819	14918	+	(CTC)n	Simple_repeat		25
"	8	15705	15782	+	(GCG)n	Simple_repeat		15
"	9	18955	18975	+	(TTTA)n	Simple_repeat		16
"	10	27147	27191	+	(CGC)n	Simple_repeat		14
"	11	27356	27420	+	(CCGGCCG)n	Simple_repeat		13
"	12	27456	27505	+	(ACCCCTA)n	Simple_repeat		16
"	13	29517	29541	+	(GCG)n	Simple_repeat		13
"	14	32008	32044	+	(TAATT)n	Simple_repeat		12
"	15	33639	33710	+	(CCGCGG)n	Simple_repeat		15
"	16	33746	33808	+	(CCCT)n	Simple_repeat		16
"	17	34571	34736	-	EnSpm-14_ZM	DNA/CMC-EnSpm		335
"	18	35357	35441	-	Gypsy27-ZM_LTR	LTR/Gypsy		281
"	19	36564	36723	-	Gypsy-199_ZM-I	LTR/Gypsy		225
"	20	42148	43404	-	Gypsy12-ZM_I-int	LTR/Gypsy		3216
"	20	43742	44419	-	Gypsy12-ZM_I-int	LTR/Gypsy		1204
"	20	44555	45431	-	Gypsy12-ZM_I-int	LTR/Gypsy		2521
"	20	45860	46484	-	Gypsy12-ZM_I-int	LTR/Gypsy		1564
"	21	47662	47746	-	Gypsy27-ZM_LTR	LTR/Gypsy		283
"	22	48227	48255	+	(GTCC)n	Simple_repeat		12
"	23*	49514	49565	+	DNA9-2_ZM	DNA/MULE-MuDR		287
"	24	49524	49830	+	hAT-25_ZM	DNA/hAT-Ac		892
"	25*	49573	49905	-	hAT-25_ZM	DNA/hAT-Ac		819
"	26	51981	52012	+	(TTAT)n	Simple_repeat		15
"	27	54421	54459	+	G-rich	Low_complexity		15
"	28	55038	55148	+	Gypsy-119_ZM-LTR	LTR/Gypsy		458
"	29	55417	55485	-	PREM4_ZM_LTR	LTR/Copia		252
"	30	56243	56266	+	(T)n	Simple_repeat		20
"	31	60901	61007	+	(CGG)n	Simple_repeat		26
"	32	61154	61238	+	(GCC)n	Simple_repeat		22
"	33	61718	61807	+	HARB-N7_ZM	DNA/PIF-Harbinger		281
"	34	62250	62271	+	(G)n	Simple_repeat		16
"	35	63748	63791	+	(ATT)n	Simple_repeat		15
"	36	65010	65044	+	(TGCTC)n	Simple_repeat		14
"	37	65049	65059	+	(CGC)n	Simple_repeat		20
"	38	65060	65103	+	(CCGC)n	Simple_repeat		19
"	39	67496	67536	+	(CGCCGG)n	Simple_repeat		13
"	40	67620	67688	+	(GCCG)n	Simple_repeat		16
"	41	69847	69993	-	Gypsy-79-LTR_ZM	LTR/Gypsy		1025
"	42	70926	71009	+	(CGC)n	Simple_repeat		17
"	43	71177	71311	-	Gypsy-79-LTR_ZM	LTR/Gypsy		1055
"	44	71524	71571	-	Gypsy-81_ZM-I	LTR/Gypsy		237
"	45	71726	71872	-	Gypsy-79-LTR_ZM	LTR/Gypsy		1020
"	46	72657	73120	-	HARB3_ZM	DNA/PIF-Harbinger		427
PS366H01_c1	47	3687	3725	-	LINE1-13_ZM	LINE/L1		234
"	48	5154	5194	+	(TCCA)n	Simple_repeat		17
"	49	5982	6018	+	G-rich	Low_complexity		22
"	50	10235	10261	+	(CTCCT)n	Simple_repeat		12
"	51	10630	10722	-	Gypsy31-ZM_I-int	LTR/Gypsy		275
"	52	10836	10907	+	(GCGGAGA)n	Simple_repeat		15
"	53	11089	11120	+	(GCCCGT)n	Simple_repeat		16
"	54	14885	15045	+	Gypsy35-ZM_LTR	LTR/Gypsy		400
"	54	15067	15230	+	Gypsy35-ZM_LTR	LTR/Gypsy		299
"	54	15334	15688	+	Gypsy35-ZM_LTR	LTR/Gypsy		1556
"	55	15855	15987	+	Gypsy-79-LTR_ZM	LTR/Gypsy		916
"	56	17861	17894	+	(C)n	Simple_repeat		20
"	57	23174	23354	+	STOWAWAY1_ZM	DNA/TcMar-Stowaway		227
"	58	24182	24317	+	Helitron-3_ZM	RC/Helitron		297
"	59	26742	26901	-	Gypsy-72-LTR_ZM	LTR/Gypsy		304
"	59	26987	27132	-	Gypsy-72-LTR_ZM	LTR/Gypsy		565
"	60	27317	27487	-	Gypsy-202_ZM-LTR	LTR/Gypsy		369
"	61	28119	28195	-	Gypsy-72-LTR_ZM	LTR/Gypsy		404
"	62	28702	28753	-	Gypsy-93_ZM-LTR	LTR/Gypsy		238
"	63	29003	29039	+	G-rich	Low_complexity		11
"	64	29610	29656	+	G-rich	Low_complexity		13
"	65	30120	30145	+	(GCTGG)n	Simple_repeat		16
"	66	30406	30505	-	Gypsy-72-I_ZM	LTR/Gypsy		527
"	67	31047	31099	+	(TCT)n	Simple_repeat		12
"	68	31480	31549	+	Copia12-ZM_LTR	LTR/Copia		261
"	68	31550	32273	+	Copia12-ZM_I-int	LTR/Copia		1502
"	69	32304	32347	+	GA-rich	Low_complexity		14
"	68	32401	32944	+	Copia12-ZM_I-int	LTR/Copia		554
"	68	33975	37232	+	Copia12-ZM_I-int	LTR/Copia		11741
"	70	38972	39013	+	(GGCAAG)n	Simple_repeat		17
"	68	39817	39863	+	Copia12-ZM_I-int	LTR/Copia		237
"	71	41352	41434	-	Gypsy63-ZM_LTR	LTR/Gypsy		237
"	72	41873	42002	-	Gypsy-77-LTR_ZM	LTR/Gypsy		276
"	73	42313	42368	+	(AAT)n	Simple_repeat		14
"	74	42728	42763	+	(CGGCGCA)n	Simple_repeat		15
"	75	42825	42867	+	(TC)n	Simple_repeat		18
"	76	43339	43387	+	G-rich	Low_complexity		14
"	77	44058	44175	+	Copia12-ZM_I-int	LTR/Copia		293
"	78	44362	44498	+	Copia-64_ZM-I	LTR/Copia		289
"	79	45466	45627	+	Copia22-ZM_LTR	LTR/Copia		320
"	77	45729	46049	+	Copia12-ZM_LTR	LTR/Copia		368
"	80	46875	46924	+	(CTGGATG)n	Simple_repeat		14
"	81	47231	47289	-	Gypsy-169_ZM-I	LTR/Gypsy		241
"	82	47696	47731	+	(ACAA)n	Simple_repeat		15
"	83	47738	47965	-	Gypsy-72-I_ZM	LTR/Gypsy		699
"	83	48685	49843	-	Gypsy-72-LTR_ZM	LTR/Gypsy		703
"	84	50244	50320	-	Gypsy-72-LTR_ZM	LTR/Gypsy		377
"	85	50826	50877	-	Gypsy-93_ZM-LTR	LTR/Gypsy		225
"	86	51831	51855	+	(GAGG)n	Simple_repeat		13
"	87	52710	52741	+	(CTCTCT)n	Simple_repeat		17
"	88	53047	53283	-	STOWAWAY1_ZM	DNA/TcMar-Stowaway		969
"	89	53362	53398	-	Helitron-N4_ZM	RC/Helitron		249
"	90	59545	59759	+	Gypsy-78-LTR_ZM	LTR/Gypsy		505
"	91	59770	59844	+	(GTTG)n	Simple_repeat		13
"	92	60170	60250	+	XILON1_ZM_LTR	LTR/Gypsy		308
"	93	68030	68108	+	(GCC)n	Simple_repeat		17
"	94	68170	68217	+	(CCCCG)n	Simple_repeat		14
"	95	68308	68352	+	(CG)n	Simple_repeat		19
PS366H01_c5	96*	4521	4668	+	LINE1-5_ZM	LINE/L1		505
	97	4660	5889	-	LINE1-41_ZM	LINE/L1		5338
	96*	5888	5991	+	LINE1-5_ZM	LINE/L1		566
	98	6514	6557	+	(TTTTC)n	Simple_repeat		18
	99	7415	7444	+	(GTCGG)n	Simple_repeat		14
	100	7487	7546	+	G-rich	Low_complexity		13
	101	9225	9322	+	HARBN1_ZM	DNA/PIF-Harbing		229
	102	10037	10133	+	(CCTCGCCCT)n	Simple_repeat		20
	103	10447	10517	+	(CGC)n	Simple_repeat		19
PsH10	104	41	1782	+	Copia-47_ZM-I	LTR/Copia		7895
"	104	1794	1874	+	Copia-47_ZM-LTR	LTR/Copia		252
"	105	3591	3689	+	Copia-70_ZM-I	LTR/Copia		405
"	106	4139	4233	-	Gypsy-207_ZM-LTR	LTR/Gypsy		248
"	107	4420	4571	-	Gypsy63-ZM_LTR	LTR/Gypsy		252
"	108	5010	5111	-	Gypsy-77-LTR_ZM	LTR/Gypsy		235
"	109	5288	5349	+	(CAAGATA)n	Simple_repeat		17
"	110	13068	13252	+	Copia-44_ZM-LTR	LTR/Copia		1035
"	111	13310	13945	+	Copia-45_ZM-I	LTR/Copia		621
"	112	14092	14124	+	(GCACCA)n	Simple_repeat		17
"	113	14229	17690	+	Copia-44_ZM-I	LTR/Copia		23242
"	114	17691	17853	+	Copia-44_ZM-LTR	LTR/Copia		1022
"	115	18491	18747	+	STOWAWAY2_ZM	DNA/TcMar-Stowaway		371
"	116	25318	26249	+	HARB6_ZM	DNA/PIF-Harbinger		2239
"	117	28375	28550	-	STOWAWAY1_ZM	DNA/TcMar-Stowaway		225
"	118	29644	29725	+	(TTTTACTT)n	Simple_repeat		17
"	119	36313	36408	-	LINE1-42_ZM	LINE/L1		363
"	120	36493	38017	-	LINE1-2_ZM	LINE/L1		2231
"	121	38395	38879	+	Copia-38-I_ZM	LTR/Copia		1794
"	121	38939	40832	+	Copia-38-I_ZM	LTR/Copia		8216
"	121	40891	40958	+	Copia-38-LTR_ZM	LTR/Copia		255
"	122	41316	41423	+	Copia-39-LTR_ZM	LTR/Copia		310
"	123	43408	43671	-	ZhAT9_ZM	DNA/hAT-Tip100		330
"	123	43964	44174	-	ZhAT9_ZM	DNA/hAT-Tip100		283
"	124	44291	44906	-	ZhAT5_ZM	DNA/hAT-Tip100		971
"	124	45001	45234	-	ZhAT2_ZM	DNA/hAT-Tip100		402
"	124	45302	45556	-	ZhAT2_ZM	DNA/hAT-Tip100		321
"	125	47368	47415	+	(CTCCTT)n	Simple_repeat		17
"	126	54100	54123	+	(AG)n	Simple_repeat		17
"	127	56356	56409	+	(TTTTC)n	Simple_repeat		12
"	128*	59667	59883	+	DOPPIA4_ZM	DNA/CMC-EnSpm		241
"	129	59777	59931	-	DOPPIA4_ZM	DNA/CMC-EnSpm		266
"	130	60348	60491	-	DOPPIA4_ZM	DNA/CMC-EnSpm		372
"	131	62241	62266	+	(T)n	Simple_repeat		17
"	131	62327	62347	+	(T)n	Simple_repeat		19
"	132	62971	63006	+	(A)n	Simple_repeat		33
"	133	65889	66031	-	Helitron-3_ZM	RC/Helitron		283
"	134	66310	66343	+	(CCGG)n	Simple_repeat		14
"	135	67383	67455	+	(CGCCGG)n	Simple_repeat		17
"	136	67876	67935	+	(GCG)n	Simple_repeat		12
"	137	68402	68699	+	(GAAC)n	Simple_repeat		192
"	138	68741	68787	+	G-rich	Low_complexity		13
"	139*	69218	69312	-	Gypsy-72-LTR_ZM	LTR/Gypsy		239
"	140	69300	69387	-	Gypsy-72-I_ZM	LTR/Gypsy		552
"	140	71598	71746	-	Gypsy-72-I_ZM	LTR/Gypsy		245
"	141	72117	72340	-	Gypsy-72-I_ZM	LTR/Gypsy		530
"	141	73103	73352	-	Gypsy-72-I_ZM	LTR/Gypsy		472
"	141	73470	73587	-	Gypsy-72-LTR_ZM	LTR/Gypsy		283
