# Supplementary material for: A Portion of the Apomixis Locus of Paspalum Simplex is Microsyntenic with an Unstable Chromosome Segment Highly Conserved Among Poaceae
Source: Sci Rep. 2019 Mar 1;9:3271. doi: 10.1038/s41598-019-39649-6 (PMC6397161; doi:10.1038/s41598-019-39649-6)
Supplement: Supplementary file 3 — Dataset 2 [file 41598_2019_39649_MOESM3_ESM.xlsx]

## Sheet: Foglio1
A PORTION OF THE APOMIXIS LOCUS OF PASPALUM SIMPLEX IS MICROSYNTENIC WITH AN UNSTABLE CHROMOSOME SEGMENT HIGHLY CONSERVED AMONG POACEAE
Giulio Galla
Lorena A. Siena
Juan Pablo A. Ortiz
Helmut Baumlein
Gianni Barcaccia
Silvina C. Pessino
Michele Bellucci
Fulvio Pupilli

## Sheet: Table S1 (2)
Table S2. Annotation and in silico comparative mapping of genes contained in apomixis-linked BACs. Genes mapped in the conserved syntenic group homoeologous to the ACR are highlighted in bold
Paspalum simplex annotation							TAIR annotation												GRAMENE in silico mapping. Locus name; (strand); chromosome number; gene location (start-end position); e-value
BAC contig (length)	Sequence ID.	gene (g) pseudogene (p)	exons	mRNA			Locus name		Description				e-value	GO					Sorghum bicolor							Setaria italica							Zea mays							Brachypodium distachyon							Oryza sativa
				Start	Stop									Biological process		Molecular process
PS127F6_c1 (73,550 bp)
	PsACR|F.1	g	1	203	1080		AT5G28780		PIF1 helicase				3.0e-57	DNA repair		DNA helicase activity			SORBI_002G160500; (-); 2; 49,574,763-49,575,268; (2.3e-124)							SETIT_008641mg; (+); 4; 16,951,224-16,951,736; (2.6e-138)							Zm00001d018851; (+); 7; 7,327,517-7,328,547; (5.6e-93)							BRADI_4g18358v3; (-); 4; 20,558,611-20,559,393; (1.6e-77)							Os04g0206200; (-); 4; 7,137,741-7,137,938; (6,4e-39)
	PsACR|F.2	g	7	1815	5672		N/A												SORBI_3001G229850; (+); 1; 22,189,900-22,190,472; (0)							SETIT_008641mg; (+); 4; 16,947,106-16,948,759 (0)							Zm00001d042222; (+); 3; 156,700,789-156,701,772; (0)							BRADI_5g00385v3; (+); 5; 367,090-367,437; (1.4e-139)							Os12g0539700; (+); 12; 21,563,944-21,564,447; (9.8e-133)
	PsACR|F.3	g	4	8926	11247		N/A												SORBI_3002G362800; (-); 2; 72,390,643-72,390,792; (0.0084)							SETIT_021513mg; (+); 3; 7,884,386-7,884,520; (0.041)							Zm00001d026215; (-); 10; 141,213,195-141,213,338; (0.039)							BRADI_2g15157v3; (+); 2; 13,559,722-13,559,880; (0.066)							Os11g0177301; (+); 11; 3,848,250-3,848,432; (0.029)
	PsACR|F.4	g	1	12849	13574		N/A												N/A							N/A							N/A							N/A							N/A
	PsACR|F.5	g	2	15254	16259		N/A												N/A							N/A							Zm00001d045759; (+); 9; 37,431,068-37,431,232;(0.0023)							N/A							N/A
	PsACR|F.6	g	1	18978	19451		N/A												SORBI_3003G017100; (+); 3; 1,510,164-1,510,238; (0.04)							SETIT_010387mg; (-); 7; 33,945,056-33,945,151; (0.09)							N/A							BRADI_4g23937v3; (+);4; 28,697,674-28,697,814; (0.07)							Os12g0503101; (-); 12; 19,199,694-19,199,789; (0.043)
	PsACR|F.7	p	2	27797	30766		AT3G17630		Cation/H+ exchanger 19				0	transport		monovalent cation:proton antiporter activity			SORBI_3008G172500; (+); 8; 60,599,011-60,599,712; (0)							SETIT_021254mg;(-); 3; 49,302,182-49,302,763; (0)							Zm00001d031078; (+); 1; 176,204,068-176,204,769;							BRADI_4g01526v3; (-); 4; 1,019,062-1,019,496; (0)							Os12g0616500; (+); 12; 26,177,333-26,177,938; (0)
	PsACR|F.8	g	1	33910	34389		N/A												SORBI_3009G224200; (-); 9; 56,638,950-56,639,08; (0.045)							N/A							Zm00001d016793; (+); 5; 176,109,366-176,109,548; (0.015)							N/A							Os03g0759250;(+); 3; 31,404,969-31,405,064; (0.012)
	PsACR|F.9	g	8	36299	39265		N/A												SORBI_3001G261525; (-); 1; 37,688,600-37,688,710; (1.6e-10)							SETIT_020946mg; (-); 3; 46,715,950-46,716,018; (1.8e-5)							Zm00001d022040; (-); 7;168,417,396-168,417,491; (0.015)							BRADI_5g09553v3; 5; 13,043,113-13,043,211; (6.7e-17)							Os07t0596300; (-); 7; 24,272,523-24,272,624; (5.8e-5)
	PsACR|F.10	g	4	40788	42047		N/A												SORBI_3001G423700; (-); 1; 70,402,350-70,402,412; (0.0033)							SETIT_034248mg; (-); 9; 50,636,888-50,636,950; (0.021)							Zm00001d028579; (-); 1; 39,750,469-39,750,558; (0.051)							BRADI_3g45320v3; (-); 3; 47,040,334-47,040,537; (0.054)							Os03g0270200; (-); 3; 9,032,051-9,032,110; (0.0015)
	PsACR|F.11	g	4	4215	45344		N/A												SORBI_3007G123850; (+); 7; 53,077,774-53,078,496; (2.5e-66)							SETIT_014084mg; (-); 6; 35,890,678-35,891,972; (5.4e-12)							Zm00001d041855; (-); 3; 141,242,075-141,242,647; (7.9e-39)							BRADI_3g27990v3;(+); 3; 29,027,121-29,029,997; (3.9e-15)							Os04g0191000; (-); 4; 6,196,102-6,196,659;(1.8e-41)
	PsACR|F.12	g	3	45814	4753		N/A												SORBI_3007G123850; (+); 7; 53,074,901-53,075,014; (0.098)							N/A							N/A							BRADI_3g21771v3; (+); 3; 21,014,668-21,014,921; (0.0098)							Os04g0131500; (+); 4; 1,961,047-1,961,229; (1.5e-9)
	PsACR|F.13	g	2	53943	544		AT1G76240		DUF241 protein of unknown function				1.0e-06	N/A		N/A			SORBI_3010G271200; (+); 10; 60,529,515-60,529,730 (7.e-27)							SETIT_008277mg; (+); 4; 39,823,282-39,823,494; (3.9e-21)							Zm00001d017551; (+); 5; 199,349,513-199,349,767Z; (1.7e-15)							BRADI_1g30080v3; (+); 1; 25,549,524-25,549,721; (1.5e-18)							Os06g0725700; (+); 6; 30,866,325-30,866,633; (3.5e-20)
	PsACR|F.14	p	1	60383	61282		AT1G30210		TEOSINTE BRANCHED 1				3.0e-22	cell differentiation		DNA binding			SORBI_3008G172200; (+); 8; 60,571,753-60,571,953; (5.1e-81)							SETIT_022811mg; (-); 3; 49,323,585-49,323,845; (4.5e-88)							Zm00001d022256; (-); 7; 173,754,687-173,754,881; (1.9e-77)							BRADI_4g01547v3; (-); 4; 1,037,325-1,037,525; (3.2e-49)							OS07G0152000; (+); 7; 2,751,627-2,751,812; (3.1e-26)
	PsACR|F.15	g	2	65799	67384		AT5G46160		Ribosomial protein L14				5.3e-33	Translation		Structural constituent of ribosome			SORBI_3008G172100; (-); 8; 60,566,360-60,567,828; (9.1e-65)							SETIT_023449mg; (+); 3; 49,326,734-49,328,142; (8.3.e-63)							Zm00001d041322; (+); 3; 112,347,642-112,348,923; (1.4e-62)							BRADI_4g01570v3; (+); 4; 1,045,292-1,046,374; (1.1e-63)							OS12G0616200; (-); 12; 12:26139798-26140690; (2.2e-76)
	PsACR|F.16	g	4	69251	71276		N/A												N/A							SETIT_034871mg; (+); 9; 17,647,234-17,647,344; (0.066);							Zm00001d017216; (+); 5; 189,155,618-189,155,725; (7.3e-21)							BRADI_3g27820v3; (-); 3; 28,676,818-28,676,994; (0.0085)							Os12g0166100; (+); 12; 3,328,239-3,329,113; (0.089)
	PsACR|F.17	g	3	72483	73542		N/A												SORBI_3003G176800; (+); 3; 45,288,182-45,288,298; (2.2e-14)							SETIT_024309mg; (-); 3; 48,305,371-48,305,475; (8.3e-44)							Zm00001d007635; (+); 2; 236,676,176-236,676,304; (1.8e-19)							BRADI_5g13305v3; (-); 5; 17,055,154-17,055,420; (3.6e-17)							Os06g0635500; (+); 6; 25,768,231-25,768,332; (2.2e-16)
PS366H1_c1 (75,967 bp)
	PsACR|H.1	g	8	967	6674		AT1G48380		Root hair inition protein				1.0e-8	DNA enoreduplication		DNA binding			SORBI_010G277900; (+); 10; 61,053,897-61,054,234; (1.8e-22)							SETIT_006596mg; (+); 4; 40,113,093-40,113,484; (6.4e-22)							Zm00001d036337; (-); 6; 84,755,952-84,756,282; (2.3e-20)							BRADI_1g29464v3; (-); 1; 25,079,482-25,079,743; (1.e-13)							Os07g0172200; (+); 7; 3,797,772-3,798,023; (3.2e-13)
	PsACR|H.2	g	2	8737	9287		N/A												SORBI_003G254800; (+); 3; 59,313,618-59,313,787; (1.2e-13)							SETIT_002548mg; (+); 5; 33,014,720-33,014,902; (5.8e-15)							Zm00001d011588; (+); 8; 155,128,943-155,129,151; (2.2e-19)							BRADI_2g46420v3; (+); 2; 46,651,174-46,651,364; (3.e-9)							Os01t0675700; (+); 1; 27,777,828-27,778,017; (8.6e-9)
	PsACR|H.3	g	2	11047	11648		N/A												SORBI_3010G207600; (-); 10; 55,055,121-55,055,186; (9.7e-19)							SETIT_019561mg; (-); 1; 5,757,060-5,757,128; (5.6e-9)							Zm00001d036736; (+); 6; 99,406,508-99,406,570; (3.8e-14)							BRADI_3g06160v3; (+); 3; 4,449,648-4,449,749; (1.5e-11)							Os02g0182700; (+); 2; 4,616,969-4,617,046; (1.3e-8)
	PsACR|H.4	g	1	12806	13096		N/A												SORBI_008G163100; (+); 8; 59,672,773-59,672,874; (1.3e-18)							SETIT_035801mg; (-); 9; 48,759,111-48,759,212; (4.9e-12)							Zm00001d031045; (+); 1; 174,816,465-174,816,569; (5.8e-9)							BRADI_1g31983v3; (-); 1; 27,475,378-27,475,494; (2.e-8)							Os10t0124500; (+); 10; 1,557,891-1,558,043; (3.9e-10)
	PsACR|H.5	g	1	18104	1933		N/A												SORBI_3008G165200(-); 8; 59,844,645-59,845,181;(1.e-94)							SETIT_024365mg; (+); 3; 43,135,301-43,135,546; (1.1e-69)							Zm00001d021740; (+); 7; 161,905,661-161,906,890; (2.9e-45)							BRADI_1g24996v3; (-); 1; 20,300,079-20,300,222; (9.9e-65)							Os07t0554500; (+); 7; 22,082,823-22,083,082; (1.6e-41)
	PsACR|H.6	p	1	20425	22588		AT5G16690		ORIGIN RECOGNITION COMPLEX 3				6.0e-28	DNA replication		protein/DNA binding			SORBI_3008G171700; (-); 8; 60,547,236-60,547,775; (0)							SETIT_024326mg; (+); 3; 49,346,027-49,346,254; (0)							Zm00001d031073; (-); 1; 175,982,566-175,983,015; (2.e-121) (2.5e-121)							BRADI_4g23097v3; (+); 4; 27,579,549-27,580,899; (0)							Os10t0402200; (-); 10; 13,604,246-13,605,825; (0)
	PsACR|H.7	g	1	24196	24487		N/A												N/A							N/A							N/A							N/A							N/A
	PsACR|H.8	g	2	28509	29533		N/A												SORBI_3009G222800; (+); 9; 56,542,387-56,542,500, (0.07)							SETIT_0040992mg; (+); 5; 40,562,063-40,562,215; (0.018)							N/A							BRADI_1g13356v3; (+); 1; 10,154,858-10,154,911; (0.004)							Os06t0681200; (-); 6; 28,388,693-28,388,884; (0.0015)
	PsACR|H.9	p	2	34190	37232		AT4G23160		CYSTEINE-RICH RLK8				5.0e-79	defense response to bacterium		ATP binding			SORBI_3010G025000; (-); 10; 2,052,431-2,052,598; (0.021)							N/A							Zm00001d017890; (-); 5; 209,660,682-209,661,830; (1.1e-173)							BRADI_4g23960v3; (+); 4; 28,830,696-28,831,574; (4.3e-115)							Os11g0656500; (-); 11; 26,287,060-26,287,910; (1.8e-175)
	PsACR|H.10	g	5	46343	48361		N/A												N/A							N/A							Zm00001d048017; (+); 9; 148,140,202-148,140,312; (0.031)							BRADI_3g25790v3; (-); 3; 26,157,832-26,157,918; (0.078)							N/A
	PsACR|H.11	g	1	54737	55009		N/A												SORBI_3004G051133; (-); 4; 4,112,511-4,112,615; (0.027)							SETIT_004938mg; (-); 5; 43,823,557-43,823,625; (0.007)							Zm00001d028072; (+); 1; 21,984,829-21,984,933; (0.081)							BRADI_2g28781v3; (+): 2; 28,037,055-28,037,135; (0.0063)							Os04g0684500; (+); 4; 34,958,693-34,958,800; (0.002)
	PsACR|H.12	p	9	55726	61426		AT3G59030		TRANSPARENT TESTA 12				3.9e-64	drug transmembrane transport		antiporter activity			SORBI_3008G171600; (+); 8; 60,537,190-60,537,830; (6.2e-163)							SETIT_021852mg; (-); 3; 49,350,550-49,351,181; (3.0e-164)							Zm00001d013809; (+); 5; 21,121,697-21,125,837; (2.8e-87)							BRADI_4g01610v3; (-); 4; 1,060,168-1,060,780;(1.2e-159)							Os12t0615700; (+); 12; 26,120,591-26,121,200; (1.0e-156)
	PsACR|H.13	p	2	63853	66272		AT1G30290		TETRATRICOPEPTIDE REPEAT-LIKE				1.0e-28	N/A		N/A			SORBI_3008G171500; (+); 8; 60,532,655-60,533,581; (0)							SETIT_021338mg; (-);3; 49,352,643-49,353,791; (0)							Zm00001d041325; (-); 3; 112,366,818-112,367,966; (0)							BRADI_4g01620v3; (-); 4; 1,061,661-1,062,806; (0)							Os12g0615600; (+); 12; 26,118,525-26,119,673; (0)
	PsACR|H.14a	p	1	68027	68238		AT1G30300		METALLO- HYDROLASE/OXIDOREDUCTASE PROTEIN				1.e-14	N/A		Hydrolase activity			SORBI_3008G171400; (-); 8; 60,529,953-60,530,120; (8.8e-32)							SETIT_022634mg; (+); 3; 49,355,870-49,356,076; (1.e-29)							Zm00001d031072; (-); 1; 175,977,466-175,977,636; (1.9e-31)							BRADI_4g01630v3; (+); 4; 1,063,913-1,064,050; (8.7e-27)							Os12g0615500; (-); 12; 26,115,490-26,115,636; (4.8e-30)
	PsACR|H.14b	p	4	68970	70862		AT1G72250		Di-glucose binding protein with kinesin motor domain containing protein				7.e-8	Microtubule-based movement		ATP-ase activity			SORBI_3008G171900; (-); 8; 60,553,271-60,553,447;(2.8e-84)							SETIT_021249mg; (+); 3; 49,340,450-49,340,626; (2.5e-93)							Zm00001d031074; (-); 1; 175,986,308-175,986,499; (8.1e-83)							BRADI_4g01580v3; (+); 4; 1,050,761-1,050,991; (6.2e-69)							Os12g0616000; (-); 12; 26,132,331-26,132,643; (4.6e-61)
	PsACR|H.15	g	1	72547	72780														SORBI_3004G297950; (-); 4; 63,738,717-63,738,845; (0.0048)							SETIT_026706mg; (+); 8; 2,051,142-2,051,339; (6.9e-4)							Zm00001d042554; (+); 3; 171,649,881-171,649,979; (0.082)							BRADI_5g18373v3; (-); 5; 21,540,730-215,408,55; (0.012)							Os07g0511400; (+); 7; 19,534,168-19,534,200; (0.057)
PS366H1_c1 (11,754 bp)
	PsACR|H.16	p	1	3	1042		N/A												N/A							N/A							N/A							BRADI_3g12550v3; (-); 3; 11,255,117-11,255,230; (0.095)							N/A
	PsACR|H.17	g	1	2188	2457		N/A												N/A							N/A							N/A							BRADI_3g18945v3; (-); 3; 17,558,794-17,558,967; (0.075)							N/A
	PsACR|H.18	g	2	5221	7200		AT1G65750		Putative ribonuclease H protein				9.e-6	N/A		DNA/RNA binding			SORBI_3008G140050; (-); 8; 57,071,790-57,071,939; (1e-9)							SETIT_019103mg; (+); 1; 33,628,654-33,628,764; (3.5e-9)							Zm00001d053698; (+); 4; 239,532,949-239,533,116; (1.7e-28)							BRADI_1g50963v3; (-); 1; 49,558,739-49,559,089; (1.0e-30)							Os01g0114800; (-); 1; 793,118-793,312; (3.4e-11)
H10_950 (6,458 bp)
	H10_950	g	1	896	6417		AT3G24715		Kinase superfamily with octicosapeptide/Phox/Bem1p domain containing protein				2.4e-73	Cellular response to hypoxia		ATP binding			SORBI_3008G151100; (+); 8; 58,419,580-58,420,608; (0)							SETIT_021033mg; (+); 3; 47,751,627-47,752,214; (0)							Zm00001d030937; (+); 1; 168,392,746-168,393,774; (0)							BRADI_4g02900v3; (-); 4; 2,139,670-2,140,236; (0)							Os12g0594300; (+); 12; 24,946,691-24,947,092; (0)
H10_534 (1,741 bp)
	H10_534	g	1	298	1225		AT5G35730		ERD1/XPR1/SYG1 domain containing protein				2.4e-39	N/A		N/A			SORBI_3008G151500; (-); 8; 58,431,817-58,432,068; (4.5e-138)							SETIT_022145mg; (-); 3; 47,757,220-47,757,471; (7.2e-104)							Zm00001d030939; (-); 1; 168,399,852-168,400,103; (2.3e-145)							BRADI_1g37967v3; (+); 1; 34,167,602-34,167,853; (8.1e-95)							Os12g0595000; (-); 12; 24,976,097-24,976,348; (2.3e-97)
