# Supplementary material for: A Portion of the Apomixis Locus of Paspalum Simplex is Microsyntenic with an Unstable Chromosome Segment Highly Conserved Among Poaceae
Source: Sci Rep. 2019 Mar 1;9:3271. doi: 10.1038/s41598-019-39649-6 (PMC6397161; doi:10.1038/s41598-019-39649-6)
Supplement: Supplementary file 4 — Dataset 3 [file 41598_2019_39649_MOESM4_ESM.xlsx]

## Sheet: Foglio2
A PORTION OF THE APOMIXIS LOCUS OF PASPALUM SIMPLEX IS MICROSYNTENIC WITH AN UNSTABLE CHROMOSOME SEGMENT HIGHLY CONSERVED AMONG POACEAE
Giulio Galla
Lorena A. Siena
Juan Pablo A. Ortiz
Helmut Baumlein
Gianni Barcaccia
Silvina C. Pessino
Michele Bellucci
Fulvio Pupilli

## Sheet: Pn orthologous sequences
Table S3. BLASTn top hits of apomixis-linked BAC genes of P. simplex vs. all de novo assembly isotigs of P. notatum 454/Roche database (% identity > 65, e.value < 0.001, bit score >100) and their Arabidopsis orthologs
P. simplex		P. notatum											Arabidopsis
Gene ID #		Isogroups (n. of isotigs)	Subject ID	% identity	Alignment length	Mismatches	Gap openings	Query start-end	Subject start-end	E-value	bit score		Ortholog best hit	E-value	Bit score	Query Coverage	Subject title; Chrmosome number and position; direction and length
PsACR|F.1		19370 (1)	isotig38145	94.19	878	51	0	1-878	883-6	0	1336		AT5G28780	2.00-38	137	92	PIF1 helicase; Chr5:10812907-10814173; REVERSE LENGTH=337
PsACR|F.2		.	.	.	.	.	.	.	.	.	.		.	.	.	.	.
PsACR|F.3		42491 (1)	isotig61266	88.00	150	16	1	1457-1604	374-225	2.0e-34	149		.	.	.	.	.
		02201 (3)	isotig13832	85.62	153	17	2	1809-1960	1219-1367	2.0e-25	119		AT4G29090	2.00-05	49.3	10	Ribonuclease H-like superfamily protein; Chr4:14333528-14335255; FORWARD LENGTH=575
PsACR|F.4		.	.	.	.	.	.	.	.	.	.		.	.	.	.	.
PsACR|F.5		.	.	.	.	.	.	.	.	.	.		.	.	.	.	.
PsACR|F.6		.	.	.	.	.	.	.	.	.	.		.	.	.	.	.
PsACR|F.7		09795 (1)	isotig28570	65.31	735	249	8	715-2901	72-794	0	778		AT3G17630	0.0	863	82	Cation/H+ exchanger 19 ; Chr3:6029201-6031773; FORWARD LENGTH=800
PsACR|F.8		.	.	.	.	.	.	.	.	.	.		.	.	.	.	.
PsACR|F.9		.	.	.	.	.	.	.	.	.	.		.	.	.	.	.
PsACR|F.10		.	.	.	.	.	.	.	.	.	.		.	.	.	.	.
PsACR|F.11		.	.	.	.	.	.	.	.	.	.		.	.	.	.	.
PsACR|F.12		.	.	.	.	.	.	.	.	.	.		.	.	.	.	.
PsACR|F.13		.	.	.	.	.	.	.	.	.	.		.	.	.	.	.
PsACR|F.14		01369 (5)	isotig10887	95.40	87	4	0	623-883	129-215	4.0e-40	162		.	.	.	.	.
PsACR|F.15		01119 (5)	isotig09855	99.21	126	1	0	1209-1586	91-216	1.0e-54	211		AT5G46160	5.00e-17	182	28	Ribosomal protein L14p/L23e family protein; Chr5:18711456-18712341; REVERSE LENGTH=173
PsACR|F.16		.	.	.	.	.	.	.	.	.	.		.	.	.	.	.
PsACR|F.17		05768 (4)	isotig21664	73.94	330	81	6	1-975	77-379	3.0e-128	455		AT5G41220	3.00-17	84.7	32	Glutathione S-transferase THETA 3; Chr5:16494560-16496969; REVERSE LENGTH=590
PsACR|H.1		00119 (10)	isotig02955	91.36	463	29	5	2992-3447	396-854	1.0e-161	573		.	.	.	.	.
		28091 (1)	isotig46866	90.59	340	30	2	1693-2030	264-603	6.0e-111	404		.	.	.	.	.
		29058 (1)	isotig47833	92.63	217	15	1	1208-1424	224-9	4.0e-78	295		.	.	.	.	.
PsACR|H.2		06981 (2)	isotig24090	85.71	273	34	5	170-438	652-381	4.0e-48	192		AT2G22670.4	2.00e-9	58.9	15	Indoleacetic acid-induced protein 8; Chr2:9637136-9638459; FORWARD LENGTH=321
PsACR|H.3		39380 (1)	isotig58155	87.90	157	18	1	43-198	298-454	4.0e-36	153		.	.	.	.	.
PsACR|H.4		.	.	.	.	.	.	.	.	.	.		.	.	.	.	.
PsACR|H.5		01096 (4)	isotig09764	98.38	926	15	0	302-1227	96-1021	0	1717		.	.	.	.	.
PsACR|H.6		04327 (2)	isotig18782	88.80	1277	123	8	68-1338	2138-876	0	1358		AT5G16690	3.00e-86	174	74	Origin recognition complex subunit 3; Chr5:5474410-5479878; FORWARD LENGTH=734
PsACR|H.7		01085 (1)	isotig09721	85.04	127	19	0	160-286	508-382	6.0e-21	101		AT4G33865	3.00e-30	109	28	Ribosomal protein S14p/S29e family protein; Chr4:16233395-16234114; REVERSE LENGTH=56
PsACR|H.8		47089 (1)	isotig65864	91.14	79	7	0	181-259	91-13	2.0e-20	101		.			.	.
PsACR|H.9		03635 (2)	isotig17434	91.85	577	46	1	2423-2998	705-129	0	763		AT4G23160.3	6.00e-34	129	98	Cysteine-rich RECEPTOR-like kinase; Chr4:12129485-12133157; FORWARD LENGTH=1043
PsACR|H.10		01364 (5)	isotig10869	87.90	124	15	0	1393-1516	1535-1412	8.0e-28	127		.	.	.	.	.
PsACR|H.11		.	.	.	.	.	.	.	.	.	.		.	.	.	.	.
PsACR|H.12		12220 (1)	isotig30995	86.63	374	44	5	1704-2072	1318-1690	1.0e-81	307		.	.	.	.	.
		26669 (1)	isotig45444	91.30	207	18	0	1677-1883	534-740	9.0e-70	268		.	.	.	.	.
		17187 (1)	isotig35962	90.75	173	14	2	1177-1347	668-840	2.0e-49	200		.	.	.	.	.
		24820 (1)	isotig43595	83.17	202	34	0	2445-2646	806-605	1.0e-28	131		.	.	.	.	.
PsACR|H.13		10183 (2)	isotig28985	95.23	1406	62	2	603-2003	5-1410	0	2246		AT1G30290	0.0	668	60	Tetratricopeptide repeat (TPR)-like superfamily protein; Chr1:10670320-10672740; REVERSE LENGTH=806
		05281 (2)	isotig20690	87.19	203	23	3	2000-2201	804-604	2.0e-41	172		AT3G54380	8.00e-58	203	46	SAC3/GANP/Nin1/mts3/eIF-3 p25 family; Chr3:20133985-20136752; REVERSE LENGTH=406
		24698 (1)	isotig43473	86.00	200	27	1	2003-2201	83-282	1.0e-39	167		.	.	.	.	.
PsACR|H.14		12833 (1)	isotig31608	93.24	429	26	1	2209-2637	1005-1430	4.0e-175	617		AT1G72250.2	9.00e-47	169	43	Peptidase M20/M25/M40 family protein; Chr3:631993-633859; FORWARD LENGTH=442
		36909 (1)	isotig55684	92.00	225	17	1	444-668	517-294	2.0e-78	295		.	.	.	.	.
		16563 (1)	isotig35338	89.95	219	10	2	1-216	1279-1070	7.0e-69	264		AT1G30300	2.00e-34	134	19	Metallo-hydrolase/oxidoreductase superfamily protein; Chr1:10673084-10675061; FORWARD LENGTH=324
PsACR|H.15		.	.	.	.	.	.	.	.	.	.		.	.	.	.	.
H10_950		08896 (1)	isotig27671	94.95	1940	98	0	4517-6456	3044-1105	0	3069		.	.	.	.	.
		29897 (1)	isotig48762	91.49	235	14	2	296-526	237-5	3.0e-79	299		AT1G76950	0.0	713	84	Regulator of chromosome condensation (RCC1) family with FYVE zinc finger domain-containing protein; Chr1:28906952-28911325; FORWARD LENGTH=1103
		24080 (1)	isotig42855	86.89	267	18	4	3214-3471	789-531	4.0e-63	246		AT3G49810	8.00e-159	472	60	ARM repeat superfamily protein; Chr3:18474936-18476282; REVERSE LENGTH=448
		00211 (19)	isotig04137	85.71	168	6	2	3312-3471	365-522	7.0e-37	159		.	.	.	.	.
			isotig04136	85.71	168	6	2	3312-3471	365-522	7.0e-37	159		AT4G19003	2.00e-17	77.8	24	E2F/DP family winged-helix DNA-binding domain-containing protein; Chr4:10407571-10408582 REVERSE LENGTH=179
			isotig04133	85.71	168	6	2	3312-3471	365-522	7.0e-37	159		AT4G27960.2	1.00e-95	285	57	Ubiquitin conjugating enzyme 9; Chr4:13916065-13917293; REVERSE LENGTH=178
		30838 (1)	isotig49613	98.48	66	1	0	3248-3313	230-165	4.0e-26	123		AT3G07360	1.00e-107	333	72	Plant U-box 9; Chr3:2354884-2356613; FORWARD LENGTH=460
H10_534		00459 (12)	isotig06261	95.19	541	23	1	970-1507	541-1	0	862		AT5G35730	1.00e-09	57.4	29	EXS (ERD1/XPR1/SYG1) family protein; Chr5:13893941-13896821; FORWARD LENGTH=457
