# Supplementary material for: A Portion of the Apomixis Locus of Paspalum Simplex is Microsyntenic with an Unstable Chromosome Segment Highly Conserved Among Poaceae
Source: Sci Rep. 2019 Mar 1;9:3271. doi: 10.1038/s41598-019-39649-6 (PMC6397161; doi:10.1038/s41598-019-39649-6)
Supplement: Supplementary file 5 — Dataset 4 [file 41598_2019_39649_MOESM5_ESM.xlsx]

## Sheet: Foglio4
A PORTION OF THE APOMIXIS LOCUS OF PASPALUM SIMPLEX IS MICROSYNTENIC WITH AN UNSTABLE CHROMOSOME SEGMENT HIGHLY CONSERVED AMONG POACEAE
Giulio Galla
Lorena A. Siena
Juan Pablo A. Ortiz
Helmut Baumlein
Gianni Barcaccia
Silvina C. Pessino
Michele Bellucci
Fulvio Pupilli

## Sheet: Foglio1
Table S2. Primers used in this study
Name	Sequence (5'→3')					Purpose				Gene ID	Description
PsACR|H.13_gfor	TACACCCGTCACATACAGGA					Target amplification from genomic DNA				PsACR|H.13	Pentatricopeptide repeat-containing gene
PsACR|H.13_grev	CCAGAGGGAGTAGAGGACCA					"				"	"
PsACR|H.13_ishfor	GTGCAGTTGTTGATGGATTCT					ISH probe				"	"
PsACR|H.13_ishrev	ACCTTGCTGAGGAGATTGTAG					"				"	"
H13.1/2_for	TACACCCGTCACATACAGGA					RealTime-PCR Specific / target				"	"
H13.1_rev	GCATGTTTGAGCATCCCTCTTT					"				"	"
H13.2_rev	ATGCAGAGCTGGTCCTTGAT					"				"	"
PsACR|H.5_gfor	CCGACTTCACCTTCTCCTTCATC					Target amplification from genomic DNA				PsACR|H.5	F-box domain containing protein
PsACR|H.5_grev	AGTGACAGAGGTGGTGGGAAAC					"				"	"
PsACR|H.5_ishfor	CCGACTTCACCTTCTCCTTCATC					ISH probe				"	"
PsACR|H.5_ishrev	AGTGACAGAGGTGGTGGGAAAC					"				"	"
H5.1/2_for	CCAACGTCAGAGAATTTCAC					RealTime-PCR Specific / target				"	"
H5.1_rev	GATTCTGTGGAATGTTCGTG					"				"	"
H5.2_rev	GAGTGATCTTACGCTAAGATTCT					"				"	"
H5.3_for	TTCTCCTTCATCGACGCCCCTG					"				"	"
H5.3_rev	TAGGTCATCGGGGATGGC					"				"	"
PsACR|H.7_gfor	GTGGCGGGAGGCAAGAAA					Target amplification from genomic DNA				PsACR|H.7	Hypothetical protein
PsACR|H.7_grev	AGTGTCCAGAGGCCGCAGT					"				"	"
H7.1_for	GGTGTTTGGTTGGCATCTG					RealTime-PCR Specific / target				"	"
H7.1_rev	AAATGACACAGGGCAAAGA					"				"	"
PsACR|H.9_gfor	TGCAAGCTACAACAAGCATGG					Target amplification from genomic DNA				PsACR|H.9	Opie-2 like retrotransposon, putative
PsACR|H.9_grev	CTACACGGATTCGGACTTTGC					"				"	"
H9.1/2_for	CTCTTTAGTGCCCACATTTC					RealTime-PCR Specific / target				"	"
H9.1_rev	AGGTTAAGCTTTCCAACAATCT					"				"	"
H9.2_rev	GCTTACCAACAATCCGATCCAT					"				"	"
